# Supplementary material for: Deletion of a Yci1 Domain Protein of Candida albicans Allows Homothallic Mating in MTL Heterozygous Cells
Source: mBio. 2016 Apr 26;7(2):e00465-16. doi: 10.1128/mBio.00465-16 (PMC4850264; doi:10.1128/mBio.00465-16)
Supplement: Table S1 — Significantly expressed genes between ofr1 mutant and wild-type white cells. White cells were grown at 25°C for 12 h before total RNA extraction, followed by mRNA purification and cDNA production and labeling prior to hybridization to custom microarrays as described. The results are from 2 or 3 replications, with dye swaps. Statistical significance was computed by software MeV 4.9 MultiExperiment Viewer with a P value of <0.1 and a cutoff log2 of >1 or log2 of <−1. [file mbo002162787st1.xlsx]

## Sheet: Significant upregulated GlcNAc
gene	MeanLog2
orf19.1051 / HTA2	3.71507
orf19.1059 / HHF1	3.35873
orf19.7481 / MDH1	2.87237
orf19.4026 / HIS1	2.76999
orf19.2045	2.7578
orf19.5113 / ADH2	2.60956
orf19.327 / HTA3	2.60849
orf19.778 / PIL1	2.54691
orf19.1052	2.54543
orf19.3014 / BMH1	2.51367
orf19.6925 / HTB1	2.47762
orf19.5801 / RNR21	2.38916
orf19.3893 / SCW11	2.37673
orf19.2168	2.36205
orf19.2013 / KAR2	2.33455
orf19.6636	2.32512
orf19.1154 / EGD1	2.31299
orf19.1597 / ABG1	2.22973
orf19.3097 / PDA1	2.21937
orf19.5793 / PR26	2.20267
orf19.6058 / GLO1	2.18055
orf19.7312 / ERG13	2.16038
orf19.1665 / MNT1	2.14662
orf19.1130	2.14565
orf19.3507 / MCR1	2.12398
orf19.2649 / PCL1	2.12032
orf19.5079 / CDR4	2.11301
orf19.3467	2.09486
orf19.7448 / LYS9	2.07387
orf19.3575 / CDC19	2.07169
orf19.406 / ERG1	2.05826
orf19.4777 / DAK2	2.03983
orf19.2483	2.03207
orf19.4623.3 / NHP6A	2.02653
orf19.4910 / FGR41	2.02441
orf19.1946	2.01651
orf19.3066 / ENG1	2.01532
orf19.6540 / PFK2	2.01264
orf19.5943.1	1.99961
orf19.6771 / UBI4	1.99715
orf19.6276	1.99446
orf19.2768 / AMS1	1.98703
orf19.4577.3	1.98227
orf19.6791 / HHT1	1.9734
orf19.2608 / ADH5	1.97073
orf19.3612 / PST2	1.96404
orf19.1853 / HHT2	1.96344
orf19.5130 / PDI1	1.96293
orf19.5858 / EGD2	1.95238
orf19.5288 / IFE2	1.93182
orf19.2020 / HGT6	1.91287
orf19.1738 / UGP1	1.9054
orf19.6634 / VMA2	1.87711
orf19.400 / GCF1	1.87388
orf19.6424	1.8666
orf19.5541	1.86066
orf19.4316	1.85891
orf19.2172 / ARA1	1.85886
orf19.213	1.85511
orf19.709 / PUP2	1.84929
orf19.1042 / POR1	1.84552
orf19.2309.2 / RPL2	1.84451
orf19.673	1.83894
orf19.1354 / UCF1	1.83507
orf19.7600 / FDH3	1.83452
orf19.7201 / SLA2	1.83135
orf19.7264	1.82555
orf19.3087 / UBI3	1.82491
orf19.2416.1 / MLC1	1.82403
orf19.1789.1 / LYS1	1.82022
orf19.6785 / RPS12	1.81827
orf19.4998	1.81256
orf19.1981	1.81177
orf19.5007 / ACT1	1.80541
orf19.6637	1.80339
orf19.2241 / PST1	1.80204
orf19.675	1.79559
orf19.930 / PET9	1.7848
orf19.6010 / CDC5	1.7818
orf19.6924 / HTA1	1.78074
orf19.6882 / OSM1	1.78024
orf19.4193	1.77905
orf19.1659 / ALG8	1.77732
orf19.2651 / CAM1-1	1.77303
orf19.827.1 / RPL39	1.76147
orf19.338	1.76116
orf19.3319	1.75906
orf19.1467 / COX13	1.75854
orf19.1974 / TFS1	1.75347
orf19.6312 / RPS3	1.74951
orf19.4682 / HGT17	1.74735
orf19.5949 / FAS2	1.74095
orf19.2762 / AHP1	1.72895
orf19.3223 / ATP3	1.72456
orf19.6975 / YST1	1.72133
orf19.3245	1.71353
orf19.2269	1.70951
orf19.6062	1.70198
orf19.3527 / CYT1	1.69475
orf19.6190 / SRB1	1.68943
orf19.4246	1.68759
orf19.4216	1.68702
orf19.6116 / GLK4	1.68613
orf19.4754 / ZWF1	1.67776
orf19.2755	1.67318
orf19.2803 / HEM13	1.67223
orf19.1706 / MET18	1.66686
orf19.3642 / SUN41	1.66009
orf19.4468	1.65995
orf19.4616 / POL30	1.62347
orf19.2564	1.62305
orf19.3929	1.62179
orf19.3696 / TOM22	1.62071
orf19.2439.1	1.6204
orf19.2093 / RFA1	1.6082
orf19.2843 / RHO1	1.60183
orf19.5689	1.60163
orf19.2965	1.59423
orf19.6561 / LAT1	1.59404
orf19.6065	1.59167
orf19.5854 / SBP1	1.59003
orf19.1743 / ACS1	1.57356
orf19.6452 / RBP1	1.57018
orf19.5788 / EFT2	1.56496
orf19.3433 / OYE23	1.56209
orf19.951	1.55511
orf19.7043.1 / ACB1	1.55033
orf19.5419 / ATP5	1.54671
orf19.3054 / RPN3	1.54035
orf19.955	1.53811
orf19.6010.1 / RPB11	1.53578
orf19.5005 / OSM2	1.53238
orf19.2227	1.53179
orf19.7611 / TRX1	1.50672
orf19.7304	1.50207
orf19.1907 / EMC9	1.49291
orf19.6240	1.483
orf19.6688	1.4826
orf19.5654	1.46241
orf19.7382 / CAM1	1.44382
orf19.1050	1.4386
orf19.5285 / PST3	1.43341
orf19.908 / FEN12	1.39759
orf19.4624 / HRT2	1.38778
orf19.606	1.36927
orf19.3149 / LSP1	1.36818
orf19.3939	1.35374
orf19.6325.1	1.35208
orf19.122 / CDC20	1.34985
orf19.6073 / HMX1	1.32983
orf19.1854 / HHF22	1.32488
orf19.4669 / AAT22	1.31212
orf19.4952.1	1.28265
orf19.6828.1	1.27908
orf19.1352	1.26766
orf19.5188 / CHS1	1.24715
orf19.5519 / GCV1	1.23632
orf19.3441 / FRP6	1.23289
orf19.2598 / VMA4	1.20489
orf19.5886 / CUP5	1.18665
orf19.3997 / ADH1	1.18538
orf19.4450.1	1.17706
orf19.6327 / HET1	1.17641
orf19.3426 / ANB1	1.15785
orf19.3547	1.13742
orf19.2841 / PGM2	1.11463
orf19.3235	1.09943
orf19.5636 / RBT5	1.06395
orf19.1061 / HHT21	1.06122
orf19.2107.1 / STF2	1.03273
orf19.1996 / CHA1	1.01775

## Sheet: Significant downregulatedGlcNAc
Gene	meanLog2
orf19.5078	-2.59279
orf19.5704	-2.26286
orf19.7614	-2.22213
orf19.6288	-2.20824
orf19.3794 / CSR1	-2.19311
orf19.40	-2.09066
orf19.7166	-2.01192
orf19.1073	-1.99174
orf19.5879	-1.98158
orf19.5264	-1.95046
orf19.5762 / PGA61	-1.94222
orf19.4563	-1.90475
orf19.2229	-1.86646
orf19.275	-1.85865
orf19.2962	-1.84134
orf19.6873.1	-1.83086
orf19.5926 / ARG11	-1.81873
orf19.893 / PGA17	-1.78624
orf19.7225	-1.7822
orf19.2814	-1.77179
orf19.1821	-1.77172
orf19.3195 / HIP1	-1.76982
orf19.4118 / CNT	-1.75232
orf19.7283	-1.72267
orf19.1571	-1.69961
orf19.4976	-1.6792
orf19.1105.3	-1.66601
orf19.928	-1.66072
orf19.508 / QDR1	-1.6547
orf19.3285	-1.65369
orf19.644 / HGT9	-1.64855
orf19.6408	-1.64239
orf19.360 / FUR4	-1.63434
orf19.4896	-1.63199
orf19.3600	-1.62909
orf19.5760 / IHD1	-1.62754
orf19.5017	-1.62651
orf19.2143	-1.61609
orf19.2647	-1.61535
orf19.5276	-1.61443
orf19.1816 / ALS3	-1.61112
orf19.1920	-1.59783
orf19.73	-1.58452
orf19.3791 / FGR10	-1.57996
orf19.2049	-1.5782
orf19.3440 / FRP5	-1.55769
orf19.6392	-1.55338
orf19.4821 / LIP1	-1.54829
orf19.4167	-1.54573
orf19.1492 / PRP39	-1.54508
orf19.5203	-1.54343
orf19.4847	-1.53568
orf19.1938	-1.53436
orf19.879	-1.53222
orf19.1168	-1.53182
orf19.6722	-1.52497
orf19.5671	-1.5237
orf19.115	-1.51794
orf19.5611	-1.51693
orf19.5986 / THI4	-1.51276
orf19.5517	-1.51073
orf19.5919 / MEA1	-1.49734
orf19.3327 / TRM2	-1.49596
orf19.3479	-1.49579
orf19.2601 / HEM1	-1.49283
orf19.372	-1.48454
orf19.2281	-1.48168
orf19.2887 / MET13	-1.48015
orf19.6054	-1.46805
orf19.6234	-1.4601
orf19.5139	-1.45866
orf19.5010 / DIM1	-1.45469
orf19.6956 / DAL9	-1.44775
orf19.5376	-1.44703
orf19.2503	-1.44668
orf19.2853	-1.44368
orf19.7385	-1.44146
orf19.5437 / RHR2	-1.43882
orf19.5935	-1.43464
orf19.4274 / PUT1	-1.43383
orf19.68	-1.42903
orf19.6958 / ECM18	-1.42405
orf19.7670	-1.41937
orf19.7094 / HGT12	-1.41884
orf19.4577	-1.40948
orf19.6090	-1.40928
orf19.403 / PCL2	-1.40639
orf19.3977	-1.40536
orf19.69.2	-1.4044
orf19.721	-1.39728
orf19.3970	-1.39611
orf19.5066	-1.39545
orf19.4464 / SEN15	-1.39114
orf19.3934 / CAR1	-1.39065
orf19.2537	-1.38973
orf19.6319	-1.3877
orf19.6518	-1.38763
orf19.5485 / MEC3	-1.3854
orf19.4334 / PGA58	-1.38456
orf19.7369	-1.38301
orf19.5592	-1.37542
orf19.937	-1.37344
orf19.6686 / ENP2	-1.37252
orf19.4365	-1.36122
orf19.7482	-1.36047
orf19.3204	-1.36006
orf19.5353	-1.35243
orf19.7411	-1.35114
orf19.5504	-1.34852
orf19.4122	-1.34169
orf19.6091 / RIM8	-1.33523
orf19.3978	-1.32581
orf19.7252	-1.32442
orf19.4803	-1.31548
orf19.562 / FGR13	-1.29342
orf19.7336	-1.29107
orf19.5236	-1.27652
orf19.4691	-1.27138
orf19.2587 / HNM3	-1.27018
orf19.2072	-1.26952
orf19.3140	-1.24845
orf19.5004 / RAD54	-1.23996
orf19.3643	-1.21558
orf19.3872	-1.16442
orf19.3802 / PMT6	-1.12157
orf19.903 / GPM1	-1.04878

## Sheet: Significant upregulated Glucose
Gene	log2
orf19.4026 / HIS1	4.16618
orf19.614	3.31125
orf19.468	3.0977
orf19.7340	2.75989
orf19.1074	2.65719
orf19.4394	2.6059
orf19.1126	2.55755
orf19.4391	2.53464
orf19.3968	2.52831
orf19.5931	2.45315
orf19.6169	2.43126
orf19.6353	2.40224
orf19.1724	2.39499
orf19.3271	2.38896
orf19.1529	2.36105
orf19.2220	2.35221
orf19.2706 / CRH11	2.32252
orf19.4688 / DAG7	2.29708
orf19.2183 / KRE30	2.29288
orf19.2434 / NPL4	2.23867
orf19.6518	2.23116
orf19.385 / GCV2	2.2214
orf19.322	2.18785
orf19.6547	2.16948
orf19.7556	2.16193
orf19.450	2.15988
orf19.5649	2.151
orf19.140	2.12222
orf19.656 / DPP1	2.11489
orf19.3248	2.1129
orf19.3556	2.05037
orf19.2195	2.0394
orf19.6288	2.03462
orf19.7111.1 / SOD3	2.00157
orf19.4579	1.99708
orf19.6188	1.98707
orf19.40	1.97797
orf19.7170	1.9706
orf19.4476	1.96139
orf19.4393 / CIT1	1.95774
orf19.1932 / CFL4	1.94013
orf19.3923 / PGA37	1.93493
orf19.4214	1.92074
orf19.4204	1.91338
orf19.1897	1.91208
orf19.2587 / HNM3	1.88543
orf19.2797	1.88492
orf19.6562 / RNH35	1.87938
orf19.7288	1.87545
orf19.137	1.86362
orf19.5145 / SSP96	1.8485
orf19.6574 / ALK6	1.84485
orf19.781	1.84275
orf19.5472	1.84265
orf19.1377 / IPK2	1.83218
orf19.4701	1.82762
orf19.4821 / LIP1	1.82688
orf19.6325.1	1.81566
orf19.7298 / CHS2	1.81564
orf19.868 / ADAEC	1.81122
orf19.1473	1.80972
orf19.3503	1.80864
orf19.4041	1.8046
orf19.4306	1.80206
orf19.893 / PGA17	1.79299
orf19.530	1.79192
orf19.6784 / PGA32	1.78796
orf19.4847	1.78361
orf19.2020 / HGT6	1.78059
orf19.3499	1.78031
orf19.3639	1.77938
orf19.1824 / PGA50	1.77751
orf19.2711.1	1.77565
orf19.1117	1.77236
orf19.3574	1.76307
orf19.1215	1.763
orf19.2035	1.76065
orf19.3888.2	1.74623
orf19.3368	1.73826
orf19.7606	1.73524
orf19.3937	1.72751
orf19.5461	1.72136
orf19.4976	1.71972
orf19.3668 / HGT2	1.71408
orf19.771 / LPG20	1.71334
orf19.6306	1.70972
orf19.6570 / NUP	1.70919
orf19.7192	1.70646
orf19.984 / PHO8	1.7063
orf19.3905	1.70587
orf19.4477 / CSH1	1.70521
orf19.2754	1.70367
orf19.5792 / SMP3	1.7024
orf19.7009	1.70155
orf19.6627	1.70138
orf19.1002	1.70088
orf19.4046	1.69734
orf19.3904	1.69665
orf19.6202 / RBT4	1.69631
orf19.218 / BUD20	1.69584
orf19.6014 / RRS1	1.69312
orf19.5933	1.68592
orf19.1642	1.68282
orf19.5896	1.68218
orf19.2847.1	1.67924
orf19.4310	1.67837
orf19.1008	1.67833
orf19.2625	1.67618
orf19.5231	1.67455
orf19.4167	1.67214
orf19.2475 / PGA26	1.6715
orf19.5051	1.66718
orf19.6391	1.66697
orf19.742 / ALD6	1.66558
orf19.3867 / RPL7	1.66253
orf19.6715	1.66126
orf19.6720	1.66118
orf19.4229	1.66042
orf19.5789 / ADE8	1.65878
orf19.3673	1.65732
orf19.4656	1.6549
orf19.5879	1.65477
orf19.1852	1.65421
orf19.3109	1.65397
orf19.613	1.653
orf19.1547	1.65107
orf19.1933	1.64856
orf19.4101	1.64848
orf19.3899	1.64818
orf19.6156	1.64725
orf19.6777	1.64454
orf19.5760 / IHD1	1.64246
orf19.2916	1.64184
orf19.1582	1.64062
orf19.7521	1.63917
orf19.7498 / LEU1	1.63788
orf19.5121 / OPT5	1.63764
orf19.6329	1.6376
orf19.3241	1.63727
orf19.216.1	1.63717
orf19.2197	1.63703
orf19.2460	1.63649
orf19.4114 / FAA2-1	1.63511
orf19.729.1 / RGD3	1.631
orf19.2645	1.62907
orf19.1420	1.62903
orf19.3131 / OYE32	1.62845
orf19.762	1.626
orf19.342 / BMT7	1.62518
orf19.3186	1.62294
orf19.2024	1.62141
orf19.2590	1.6189
orf19.2583.2	1.61663
orf19.669 / PRM1	1.61593
orf19.4571	1.61408
orf19.5289	1.61254
orf19.6477	1.6116
orf19.4091	1.61095
orf19.3986	1.61032
orf19.4105	1.60888
orf19.1311 / SPO75	1.60861
orf19.5124 / RBR3	1.6076
orf19.3306	1.60708
orf19.4996	1.60659
orf19.2112	1.6047
orf19.5464	1.60383
orf19.4581	1.60306
orf19.5233	1.6028
orf19.3887	1.60233
orf19.3161	1.60159
orf19.2686	1.60126
orf19.3264 / CCE1	1.60125
orf19.7586 / CHT3	1.59992
orf19.6163 / CSE4	1.59954
orf19.1804	1.59947
orf19.1268	1.59913
orf19.3621	1.59785
orf19.2713	1.59668
orf19.1327 / RBT1	1.59621
orf19.131	1.59525
orf19.5767	1.59414
orf19.4803	1.59404
orf19.1930 / CFL5	1.59381
orf19.377 / PHR3	1.59035
orf19.1943	1.58961
orf19.5204	1.58745
orf19.3735	1.58581
orf19.5863	1.58577
orf19.6366	1.58473
orf19.6792 / RRD1	1.58355
orf19.576 / CTF8	1.58276
orf19.6458	1.58053
orf19.1985	1.57872
orf19.3992	1.57861
orf19.5741 / ALS1	1.57692
orf19.2352	1.57685
orf19.3761 / CDC54	1.57593
orf19.4149	1.5728
orf19.6781	1.5722
orf19.7004	1.57163
orf19.517 / HAP31	1.57093
orf19.7660	1.56962
orf19.4486	1.56938
orf19.6413	1.56848
orf19.6110	1.56643
orf19.4461	1.56136
orf19.7554	1.56136
orf19.6688	1.56012
orf19.7509.1 / ATP17	1.55904
orf19.4903	1.55778
orf19.2164.1 / MFA1	1.55739
orf19.7409.1	1.55691
orf19.2620	1.55541
orf19.1023	1.55462
orf19.3220	1.55165
orf19.68.2	1.55164
orf19.4706	1.54876
orf19.3663.1	1.5483
orf19.202 / CDC47	1.54686
orf19.6119	1.5456
orf19.2517	1.54466
orf19.1148	1.5436
orf19.5942	1.54349
orf19.942 / KRE62	1.54239
orf19.3404	1.54197
orf19.1524 / SPR3	1.53936
orf19.5144 / PGA28	1.53824
orf19.2841 / PGM2	1.537
orf19.855	1.53663
orf19.5616	1.53614
orf19.772.1	1.53513
orf19.1238 / TUB4	1.53464
orf19.87 / GPX1	1.53301
orf19.1287	1.53199
orf19.5264	1.5318
orf19.6751	1.52923
orf19.1445 / ESC4	1.52875
orf19.2788	1.5245
orf19.1005	1.52248
orf19.175	1.52188
orf19.848 / PGA16	1.5206
orf19.6418	1.5199
orf19.2117	1.51942
orf19.3893 / SCW11	1.51898
orf19.4691	1.51695
orf19.3311 / IFD3	1.51639
orf19.6852.1	1.51615
orf19.42	1.51563
orf19.7093 / HGT13	1.51315
orf19.5748	1.51138
orf19.3437	1.51073
orf19.4479	1.50816
orf19.2451 / PGA45	1.50788
orf19.1742 / HEM3	1.50576
orf19.5365.1	1.50517
orf19.5566	1.50468
orf19.5216	1.50436
orf19.6661	1.50377
orf19.5102 / PLB5	1.50362
orf19.5306	1.50302
orf19.1863	1.50291
orf19.3863	1.50184
orf19.2247	1.50143
orf19.1362	1.50081
orf19.201	1.49993
orf19.6222 / SPO22	1.49922
orf19.4936	1.49806
orf19.424 / TRP99	1.49712
orf19.3966 / CRH12	1.49674
orf19.7013	1.49594
orf19.6488	1.49553
orf19.4340.1	1.49534
orf19.1302	1.49488
orf19.6138	1.49435
orf19.538	1.49338
orf19.7509.2 / LSM6	1.49336
orf19.7017 / YOX1	1.49173
orf19.6443	1.49163
orf19.1539	1.49076
orf19.5092	1.49016
orf19.4239	1.48934
orf19.1409.3	1.48921
orf19.3778	1.48787
orf19.1257	1.48762
orf19.4320	1.48745
orf19.7545	1.48737
orf19.741	1.48718
orf19.4685	1.48636
orf19.6795	1.48628
orf19.4418.1	1.48505
orf19.3784	1.48195
orf19.2657	1.48188
orf19.7550 / IFA14	1.48137
orf19.1969 / CCW14	1.48103
orf19.1847 / ARO10	1.48048
orf19.458.1	1.4779
orf19.7464	1.4779
orf19.1822 / UME6	1.47789
orf19.1296	1.47696
orf19.935 / AGA1	1.47664
orf19.7440 / HST6	1.47308
orf19.403 / PCL2	1.47301
orf19.7662	1.47127
orf19.5655	1.47052
orf19.1682	1.47018
orf19.7051	1.46781
orf19.5023 / DAL7	1.46772
orf19.3492	1.46729
orf19.510	1.46695
orf19.4582	1.46686
orf19.690 / PLB2	1.4666
orf19.5915	1.46568
orf19.4432 / KSP1	1.46503
orf19.513	1.46465
orf19.7557 / FGR46	1.46453
orf19.2034	1.46411
orf19.1874	1.46391
orf19.5717	1.46325
orf19.7386	1.46288
orf19.376	1.46204
orf19.1264 / CFL2	1.46146
orf19.3265.1	1.4614
orf19.2251 / AAH1	1.45977
orf19.7608	1.45969
orf19.6833.2	1.45697
orf19.332.1	1.45687
orf19.5201.1	1.4564
orf19.2503	1.45625
orf19.184	1.45405
orf19.2103	1.454
orf19.6057	1.45264
orf19.6152	1.45087
orf19.6315	1.45086
orf19.1124	1.45048
orf19.2018.2	1.44864
orf19.7061	1.44681
orf19.2717 / SAS10	1.4468
orf19.7079	1.44677
orf19.2527	1.44619
orf19.1639	1.44522
orf19.5841	1.44518
orf19.4936.1	1.443
orf19.2642	1.44205
orf19.2986	1.4411
orf19.6644	1.44021
orf19.1844	1.43968
orf19.4439	1.43932
orf19.5488	1.4393
orf19.5991	1.43857
orf19.1622	1.43842
orf19.2332	1.43698
orf19.1782.1	1.4366
orf19.6184	1.43605
orf19.5750 / SHM2	1.4353
orf19.6796	1.43511
orf19.2551 / MET6	1.43497
orf19.3087.1	1.43339
orf19.4861	1.43296
orf19.1411	1.43247
orf19.4765 / PGA6	1.43039
orf19.3280	1.42954
orf19.1715 / IRO1	1.42892
orf19.2185 / NSA1	1.42803
orf19.857 / FMO2	1.4277
orf19.1082	1.4255
orf19.4743 / AFG1	1.42485
orf19.1207	1.42427
orf19.4143	1.42367
orf19.3711	1.42339
orf19.4363 / SGD1	1.42207
orf19.5860	1.42149
orf19.1270	1.42089
orf19.5714 / SAP1	1.42085
orf19.4646	1.42036
orf19.2833 / PGA34	1.41963
orf19.856 / IFK2	1.41962
orf19.69.2	1.41936
orf19.750	1.41893
orf19.3080	1.41663
orf19.3431	1.41656
orf19.3477	1.41627
orf19.2385 / KTI12	1.41569
orf19.6179	1.41461
orf19.6676	1.41332
orf19.6678	1.41272
orf19.1106	1.41196
orf19.5588 / PGA60	1.4118
orf19.2178.1	1.41153
orf19.4884 / WOR1	1.41151
orf19.934	1.41075
orf19.5262	1.41012
orf19.570 / IFF8	1.40999
orf19.3111 / PRA1	1.40751
orf19.430	1.40739
orf19.2868	1.40626
orf19.1438	1.40605
orf19.7094 / HGT12	1.4049
orf19.6737	1.40398
orf19.2965.1	1.40375
orf19.3870 / ADE13	1.4027
orf19.3868	1.4015
orf19.2669	1.40148
orf19.5479 / FGR12	1.40111
orf19.4004 / CCT3	1.40054
orf19.7463	1.40031
orf19.3724	1.39964
orf19.2945 / PUT4	1.39935
orf19.934	1.39847
orf19.4168	1.39755
orf19.1647	1.39519
orf19.1666	1.39477
orf19.7077	1.39466
orf19.3626	1.39461
orf19.2943.5	1.39392
orf19.1210	1.39363
orf19.4380.1	1.39303
orf19.2395 / IME2	1.39221
orf19.4815 / YTM1	1.39062
orf19.4527 / HGT1	1.39015
orf19.2227	1.38954
orf19.5978	1.38844
orf19.2468	1.38677
orf19.268	1.38576
orf19.7375	1.38534
orf19.4593.1	1.38515
orf19.3337	1.38496
orf19.5585 / SAP5	1.38457
orf19.599	1.38446
orf19.103 / KAR5	1.38427
orf19.703	1.38353
orf19.7071 / FGR2	1.38252
orf19.3564	1.38249
orf19.1409.1	1.38222
orf19.4707	1.38175
orf19.160	1.38125
orf19.4155.11	1.38063
orf19.557	1.38014
orf19.5711	1.37902
orf19.1024	1.37897
orf19.1334	1.3784
orf19.4985 / GUP1	1.3761
orf19.812	1.37558
orf19.4128	1.37539
orf19.4834	1.37498
orf19.5370	1.37474
orf19.6171	1.37442
orf19.3655	1.37252
orf19.1571	1.37148
orf19.6886	1.37132
orf19.5504	1.37117
orf19.6766	1.37098
orf19.7163	1.3705
orf19.2505	1.36973
orf19.275	1.36957
orf19.5284	1.36945
orf19.5820 / UGA6	1.36912
orf19.3748	1.36852
orf19.2025	1.36713
orf19.1980 / GIT4	1.36688
orf19.2389	1.36659
orf19.7303	1.36637
orf19.2701	1.36628
orf19.5861.1	1.366
orf19.937	1.36595
orf19.3983	1.36567
orf19.1541	1.36517
orf19.3064.1	1.36346
orf19.6502	1.36311
orf19.6659 / GAP6	1.36306
orf19.609	1.36213
orf19.4155 / KAP114	1.36193
orf19.11	1.36184
orf19.4921.1	1.36059
orf19.5964 / ARF2	1.35994
orf19.584	1.35991
orf19.2060 / SOD5	1.35955
orf19.4366	1.35905
orf19.4987 / NUP49	1.35852
orf19.3738 / PGA22	1.35847
orf19.837.1 / INO4	1.35746
orf19.7037 / YAE1	1.35612
orf19.616	1.35603
orf19.4481 / MFALPHA	1.35527
orf19.4942	1.35445
orf19.6124 / ACE2	1.35398
orf19.4870 / DBP3	1.35359
orf19.3413 / FGR37	1.35358
orf19.2509.1	1.35336
orf19.2583.1	1.35238
orf19.1984	1.35194
orf19.1072	1.3517
orf19.3159 / UTP20	1.35076
orf19.5921	1.34997
orf19.446.2	1.34931
orf19.4070	1.34928
orf19.5844	1.34911
orf19.706 / NMD3	1.34896
orf19.5190	1.34877
orf19.5866	1.3486
orf19.3356 / ESP1	1.34815
orf19.7665	1.34811
orf19.3388	1.34789
orf19.5724	1.34777
orf19.1780	1.34744
orf19.120	1.34741
orf19.2878 / PGA15	1.34739
orf19.4923.1	1.3472
orf19.5557 / MNN4-4	1.34696
orf19.2917.1	1.34667
orf19.4946	1.34648
orf19.3159 / UTP20	1.34549
orf19.938	1.34511
orf19.5763	1.34454
orf19.2478	1.34447
orf19.6847	1.34346
orf19.2888	1.34258
orf19.3234.1 / SFT1	1.34254
orf19.2445	1.34185
orf19.5831	1.34168
orf19.2213	1.33966
orf19.2639.1	1.33935
orf19.38	1.33928
orf19.6896	1.33907
orf19.1624.1	1.3389
orf19.7167	1.33831
orf19.3932	1.33788
orf19.3512	1.33752
orf19.3935	1.33731
orf19.6662	1.337
orf19.1766	1.33694
orf19.2309	1.33669
orf19.3087.2	1.33658
orf19.6234	1.33656
orf19.2305	1.33638
orf19.769 / IFE1	1.33628
orf19.7400 / ALS7	1.33462
orf19.3700 / TOM70	1.3341
orf19.4472	1.33275
orf19.6313.2	1.3318
orf19.2859 / SRP40	1.33019
orf19.204	1.33
orf19.4880	1.32968
orf19.4505 / ADH3	1.32961
orf19.4015 / CAG1	1.32868
orf19.3435	1.32819
orf19.4604	1.32726
orf19.612	1.32713
orf19.3007.2	1.32693
orf19.5307 / JEN2	1.32585
orf19.4146 / SMD3	1.32513
orf19.2922	1.32376
orf19.6079	1.32312
orf19.263.1	1.32269
orf19.1722	1.32258
orf19.4081	1.321
orf19.5986 / THI4	1.31997
orf19.1288 / FOX2	1.31978
orf19.5736 / ALS5	1.31908
orf19.2310	1.31867
orf19.7238 / NPL3	1.31855
orf19.1090	1.31539
orf19.234 / PHA2	1.31523
orf19.5057	1.31342
orf19.2001	1.3125
orf19.5700 / TLO11	1.31242
orf19.6998 / GTT1	1.31162
orf19.2066	1.31042
orf19.2336	1.30946
orf19.4095	1.30888
orf19.3063	1.30867
orf19.4405 / PPS1	1.30701
orf19.4323	1.30693
orf19.2133 / LIP4	1.30597
orf19.1163	1.30495
orf19.5462	1.30395
orf19.2637	1.3027
orf19.4067 / FGR18	1.3025
orf19.2143	1.30232
orf19.286	1.30102
orf19.4674.1 / CRD2	1.30038
orf19.6083	1.30032
orf19.7548	1.29934
orf19.5433	1.29927
orf19.5975	1.299
orf19.7603	1.29845
orf19.3610	1.29833
orf19.6420 / PGA13	1.29822
orf19.1348	1.29805
orf19.3159.4	1.29761
orf19.993	1.29743
orf19.1620	1.29711
orf19.3494 / CTF5	1.29412
orf19.3774 / PPG1	1.29388
orf19.2722 / CGR1	1.29269
orf19.3232	1.29253
orf19.2031 / VPS24	1.29209
orf19.4378	1.29154
orf19.4895	1.2913
orf19.7398	1.29118
orf19.4085	1.29059
orf19.3658	1.29054
orf19.4509	1.28948
orf19.668	1.28891
orf19.442	1.28868
orf19.4982	1.28856
orf19.555	1.28833
orf19.3907	1.28688
orf19.1366	1.2868
orf19.827	1.28663
orf19.605	1.28641
orf19.5567 / POP4	1.28532
orf19.2537	1.28511
orf19.6658	1.28506
orf19.6575	1.28356
orf19.7296	1.28346
orf19.5954	1.28298
orf19.6013	1.28288
	1.28179
orf19.3434	1.28174
orf19.3828	1.28169
orf19.4988	1.28148
orf19.113 / CIP1	1.28095
orf19.5845	1.28093
orf19.6008.4	1.28036
orf19.4529	1.27931
orf19.4740	1.2792
orf19.7602	1.27817
orf19.17 / SCP1	1.27798
orf19.4115	1.27759
orf19.994	1.27708
orf19.1376	1.27649
orf19.3209 / FGR42	1.27522
orf19.7499.1	1.27514
orf19.3783	1.27498
orf19.21	1.27495
orf19.5827 / BUB2	1.27482
orf19.5646	1.27369
orf19.4227	1.27297
orf19.1596 / FGR28	1.27283
orf19.7452	1.2724
orf19.789.1	1.2722
orf19.675.1	1.27209
orf19.2891	1.27161
orf19.2836	1.27159
orf19.862	1.27156
orf19.6588	1.27066
orf19.6645 / HMO1	1.2698
orf19.4682 / HGT17	1.26899
orf19.4751	1.26867
orf19.5049	1.26787
orf19.2082 / SAP30	1.26771
orf19.2661 / TLO34	1.26757
orf19.4457 / BNI4	1.26695
orf19.2010	1.2653
orf19.1618.1	1.26488
orf19.4672	1.26401
orf19.2511.2	1.26206
orf19.3664 / HSP31	1.2618
orf19.2473	1.26165
orf19.2211	1.26157
orf19.2065	1.2615
orf19.2286	1.26148
orf19.5265 / KIP4	1.26143
orf19.3635	1.26107
orf19.5775	1.26095
orf19.7447 / JEN1	1.26075
orf19.3373	1.26056
orf19.7181	1.25978
orf19.5179 / LIP5	1.25935
orf19.5076.1	1.25831
orf19.6630	1.25606
orf19.948	1.25594
orf19.7186 / CLB4	1.25531
orf19.3922	1.25485
orf19.542 / HXK2	1.25483
orf19.3996	1.25394
orf19.3540 / MAK5	1.25385
orf19.1267.1	1.25312
orf19.1728	1.25307
orf19.6845	1.2527
orf19.733	1.25229
orf19.1826 / MDM34	1.25184
orf19.3042	1.25169
orf19.5430 / BUD21	1.2504
orf19.382 / TEF2	1.25028
orf19.6643 / MCT1	1.2492
orf19.7539 / INO2	1.24889
orf19.756 / SAP7	1.24875
orf19.2203.1	1.24836
orf19.936	1.24742
orf19.3940.1 / CUP1	1.24711
orf19.5064.1	1.24687
orf19.792	1.24677
orf19.5303 / PGA30	1.24622
orf19.3836	1.24619
orf19.7164	1.2461
orf19.3284	1.24608
orf19.446.1	1.24595
orf19.7299.1	1.2458
orf19.3852	1.24522
orf19.2652 / TEF4	1.24496
orf19.1123	1.24362
orf19.308	1.24336
orf19.6084	1.2428
orf19.3672 / GAL10	1.24239
orf19.6022	1.2419
orf19.2905	1.24014
orf19.3981 / MAL31	1.2398
orf19.6035	1.23976
orf19.4464 / SEN15	1.23958
orf19.5429	1.23948
orf19.6698	1.23907
orf19.2863.1	1.23772
orf19.1859	1.23717
orf19.6078 / POL93	1.2371
orf19.1354 / UCF1	1.23709
orf19.3982	1.23661
orf19.1580	1.23651
orf19.1950	1.23591
orf19.2169	1.2357
orf19.397	1.23561
orf19.5270	1.2343
orf19.501	1.23426
orf19.1349	1.23308
orf19.6528	1.23299
orf19.1542 / HEX3	1.2329
orf19.823	1.23282
orf19.5314	1.23246
orf19.2787 / PRY1	1.23176
orf19.1433.1	1.23121
orf19.3440 / FRP5	1.23075
orf19.2897 / SOU2	1.23061
orf19.3466	1.23029
orf19.1679	1.23027
orf19.3172	1.23025
orf19.5316 / FGR29	1.23023
orf19.4995	1.22996
orf19.2879 / IFF5	1.22942
orf19.4569	1.22928
orf19.1026.1	1.22896
orf19.7668 / MAL2	1.22888
orf19.3670 / GAL1	1.22856
orf19.7631	1.22537
orf19.3972	1.22422
orf19.1440.1	1.22421
orf19.7223	1.22412
orf19.4096	1.22402
orf19.3843	1.22392
orf19.2530	1.22321
orf19.1551	1.22285
orf19.2509	1.22207
orf19.6957	1.22174
orf19.244 / DCG1	1.22063
orf19.7014	1.22054
orf19.4563	1.22044
orf19.345	1.22038
orf19.1417	1.21994
orf19.2738 / SUL2	1.21955
orf19.3577.1	1.21883
orf19.4601	1.21791
orf19.2907 / PGA42	1.21782
orf19.7380	1.21708
orf19.313 / DAL4	1.21695
orf19.6115	1.21659
orf19.3954.1	1.21621
orf19.4872	1.21619
orf19.1048 / IFD6	1.21615
orf19.5399 / IFF11	1.21606
orf19.7	1.21474
orf19.1839 / RPA190	1.21463
orf19.292	1.21426
orf19.3848	1.21322
orf19.3708 / SAP2	1.21315
orf19.1080	1.21314
orf19.6813	1.21202
orf19.3522	1.21098
orf19.3139	1.21068
orf19.4584 / PHO114	1.21015
orf19.2499	1.20952
orf19.4069	1.20941
orf19.5212	1.20937
orf19.53	1.20933
orf19.5920	1.20915
orf19.3925	1.20892
orf19.6872	1.20796
orf19.1324 / RAD2	1.20763
orf19.2202	1.20761
orf19.3940	1.20759
orf19.5353	1.20732
orf19.3736 / KAR4	1.20667
orf19.3411	1.20641
orf19.7300	1.20518
orf19.8278	1.20327
orf19.2681 / RBT7	1.20275
orf19.4523	1.20255
orf19.1239	1.20231
orf19.4450.2	1.20227
orf19.4377 / KRE1	1.20167
orf19.5342.2	1.20114
orf19.5592	1.20097
orf19.35.1	1.20068
orf19.6807	1.20022
orf19.5357 / AKL1	1.1988
orf19.3633	1.19832
orf19.2071	1.19804
orf19.2314	1.1955
orf19.6909	1.195
orf19.3205	1.19289
orf19.3878	1.19269
orf19.732	1.19168
orf19.5188 / CHS1	1.19019
orf19.3283	1.18978
orf19.3181.1	1.18921
orf19.1483	1.18788
orf19.1536	1.1861
orf19.757.1	1.18573
orf19.4236 / RET2	1.185
orf19.1611	1.18388
orf19.5884	1.1836
orf19.29	1.18326
orf19.1545	1.183
orf19.4321	1.18191
orf19.1618 / GFA1	1.18181
orf19.1006	1.17829
orf19.562 / FGR13	1.17787
orf19.3007	1.17781
orf19.4761	1.1776
orf19.7194	1.17684
orf19.4769 / IPT1	1.17658
orf19.2449	1.17531
orf19.257	1.17406
orf19.6078.1	1.1738
orf19.4065	1.17375
orf19.3418	1.17315
orf19.16	1.17302
orf19.5071 / NRP1	1.17237
orf19.5615 / AYR2	1.17178
orf19.1437	1.16952
orf19.4842	1.16893
orf19.3088	1.16881
orf19.4654	1.16735
orf19.3061.1	1.16527
orf19.4836 / URA1	1.16372
orf19.3469	1.16362
orf19.4211 / FET3	1.1632
orf19.6142	1.16191
orf19.7480	1.16114
orf19.696 / STE2	1.16097
orf19.7019 / YML6	1.16088
orf19.2059	1.16051
orf19.4804 / LIP2	1.16009
orf19.804.1	1.15981
orf19.6465	1.15939
orf19.3829 / PHR1	1.15789
orf19.6229 / CAT1	1.15624
orf19.2231	1.15558
orf19.5906 / ADE2	1.15549
orf19.6487	1.15422
orf19.3457	1.1496
orf19.6565	1.14957
orf19.909 / STP4	1.149
orf19.2394	1.1477
orf19.6686 / ENP2	1.14674
orf19.3879	1.14623
orf19.485	1.14568
orf19.5854.1	1.14524
orf19.242 / SAP8	1.14509
orf19.5446	1.14356
orf19.2203	1.14345
orf19.357	1.14315
orf19.4507	1.14252
orf19.6222.1	1.14004
orf19.7279.1	1.13973
orf19.3788	1.13674
orf19.3376	1.13652
orf19.4896	1.1362
orf19.4580	1.13478
orf19.4161	1.13477
orf19.1156 / FUS1	1.13451
orf19.1391	1.133
orf19.1180	1.13078
orf19.1122	1.12967
orf19.1304	1.12953
orf19.1564	1.1293
orf19.644 / HGT9	1.12902
orf19.5308	1.12839
orf19.6359	1.12802
orf19.4590 / RFX2	1.1273
orf19.4929	1.12724
orf19.6021 / IHD2	1.12537
orf19.1562	1.12485
orf19.4341	1.12249
orf19.3433 / OYE23	1.12176
orf19.6922	1.1212
orf19.6551.1 / STE18	1.11962
orf19.4121	1.1184
orf19.5930	1.11657
orf19.5103	1.11475
orf19.104	1.11297
orf19.3640	1.11143
orf19.7444	1.11134
orf19.1746	1.11128
orf19.6851 / CHL4	1.10772
orf19.7419 / HNT2	1.1044
orf19.1476	1.10294
orf19.360 / FUR4	1.10126
orf19.1566	1.10028
orf19.2376	1.09992
orf19.5952	1.09971
orf19.7130	1.09907
orf19.6276	1.09895
orf19.2966	1.09852
orf19.5423 / EST3	1.09063
orf19.6177	1.08834
orf19.3461	1.08813
orf19.6826 / SLF1	1.08649
orf19.7663	1.08629
orf19.3286	1.08483
orf19.5874	1.08211
orf19.2725	1.07832
orf19.3810	1.0682
orf19.1308	1.06725
orf19.3903	1.06528
orf19.3439	1.06328
orf19.2726	1.06085
orf19.6940	1.05629
orf19.5489	1.05345
orf19.5079.1	1.05175
orf19.4511	1.04966
orf19.7494	1.04691
orf19.2344 / ASR1	1.0455
orf19.6881 / YTH1	1.04544
orf19.2906 / PGA41	1.0431
orf19.6893	1.03863
orf19.3479	1.03683
orf19.5498 / EFH1	1.03203
orf19.4349.6	1.03148
orf19.3338	1.03119
orf19.4664	1.02879
orf19.2832	1.023
orf19.4853 / HCM1	1.01566
orf19.1073	1.01199
orf19.2396 / IFR2	1.01137
orf19.1888	1.00194

## Sheet: significant downregulateGlucose
Gene	log2
orf19.4773 / AOX2	-2.48682
orf19.4459	-2.01572
orf19.655 / PHO84	-1.91248
orf19.7080 / LEU2	-1.74801
orf19.207 / PGA55	-1.74267
orf19.4274 / PUT1	-1.66573
orf19.889 / THI20	-1.58805
orf19.3548.1 / WH11	-1.48494
orf19.691 / GPD2	-1.44685
orf19.3974 / PUT2	-1.41669
orf19.5469	-1.3985
orf19.1415 / FRE10	-1.39241
orf19.3648	-1.38979
orf19.6782 / BMT1	-1.36688
orf19.2417	-1.34021
orf19.1946	-1.32779
orf19.2777	-1.29056
orf19.2528	-1.27619
orf19.7371	-1.26716
orf19.6294 / MYO1	-1.25302
orf19.4342	-1.24272
orf19.5078	-1.24128
orf19.1574	-1.2243
orf19.1783 / YOR1	-1.22299
orf19.6982	-1.21149
orf19.2119 / NDT80	-1.2012
orf19.6817 / FCR1	-1.19951
orf19.2192 / GDH2	-1.19725
orf19.794	-1.18298
orf19.4337	-1.17945
orf19.4295	-1.15539
orf19.4248	-1.14578
orf19.1403	-1.14005
orf19.6855	-1.13684
orf19.964	-1.11947
orf19.1675	-1.10859
orf19.5999 / DYN1	-1.08775
orf19.2650	-1.07811
orf19.4998	-1.06698
orf19.2196	-1.06653
orf19.1967	-1.06591
orf19.1105.3	-1.04398
orf19.4735	-1.04209
orf19.4216	-1.03291
orf19.1279 / CDS1	-1.03025
orf19.2959.1	-1.02857
orf19.4301	-1.02391
orf19.1610	-1.02291
orf19.5542 / SAP6	-1.01545
orf19.2454 / PHO87	-1.0146
orf19.6921	-1.01105
orf19.5380	-1.00953
orf19.5674 / PGA10	-1.009
orf19.2810 / AAP1	-1.00517
orf19.4734	-1.00254
