# Supplementary material for: Deletion of a Yci1 Domain Protein of Candida albicans Allows Homothallic Mating in MTL Heterozygous Cells
Source: mBio. 2016 Apr 26;7(2):e00465-16. doi: 10.1128/mBio.00465-16 (PMC4850264; doi:10.1128/mBio.00465-16)
Supplement: Table S2 — Significantly expressed genes between ofr1 mutant opaque and white cells. Both white and opaque cells were grown at 25°C for 12 h before total RNA extraction, followed by mRNA purification, cDNA production and labeling, and hybridization to custom microarrays as described. The results are from 2 replications, with dye swaps. Statistical significance was computed by software MeV 4.9 MultiExperiment Viewer with a P value of <0.1 and a cutoff log2 of >1 or log2 of <−1. [file mbo002162787st2.xlsx]

## Sheet: Significant upregulated GlcNAc
Gene	log2mean
orf19.3539	9.21425
orf19.4112	9.16875
orf19.183 / HIS3	9.10625
orf19.95	8.88175
orf19.616	8.7905
orf19.2654 / RMS1	8.7455
orf19.2985	8.652
orf19.2859 / SRP40	8.3845
orf19.5418	8.352
orf19.5912 / MAK21	8.281
orf19.1940	7.96075
orf19.6349	7.527
orf19.6169	7.118
orf19.7585 / INO1	7.01375
orf19.6995	5.72575
orf19.4776	5.4985
orf19.2939	5.46075
orf19.3973	5.451
orf19.1375 / LEU42	5.3385
orf19.2463 / PRN2	5.2225
orf19.2229	5.1255
orf19.3519 / SUA72	4.79125
orf19.1818	4.78
orf19.3557	4.75875
orf19.3517	4.665
orf19.5811 / MET1	4.6515
orf19.4544	4.566
orf19.5555	4.48425
orf19.5260 / RPN2	4.477
orf19.5842	4.4015
orf19.2529.1	4.15925
orf19.1580	4.0695
orf19.2870	4.01575
orf19.7406	3.9915
orf19.2625	3.91075
orf19.599	3.791
orf19.7207 / DOA4	3.75
orf19.6845	3.67825
orf19.1745	3.64725
orf19.5314	3.46475
orf19.1325 / ECM38	3.38
orf19.2830 / RRP9	3.37875
orf19.4438 / RME1	3.375
orf19.1289 / SCT1	3.3585
orf19.2082 / SAP30	3.31725
orf19.6517 / RAD14	3.28575
orf19.4270	3.266
orf19.4637	3.264
orf19.4555 / ALS4	3.24675
orf19.2143	3.2425
orf19.1715 / IRO1	3.23825
orf19.3685 / PSY2	3.19625
orf19.1097 / ALS2	3.18875
orf19.1714 / PGA44	3.17525
orf19.1778	3.1485
orf19.2252	3.0855
orf19.3310	3.046
orf19.936	3.037
orf19.909 / STP4	3.0345
orf19.2427 / TCA5	3.02125
orf19.4399	2.9945
orf19.2876 / CBF1	2.93775
orf19.4976	2.9105
orf19.2745	2.9035
orf19.225	2.893
orf19.2244	2.893
orf19.6592	2.8845
orf19.903 / GPM1	2.87375
orf19.6732	2.86975
orf19.4368	2.86475
orf19.5132	2.8515
orf19.3234	2.84625
orf19.3780	2.76875
orf19.5339	2.76875
orf19.1542 / HEX3	2.76675
orf19.4463	2.7645
orf19.3701	2.7575
orf19.5204	2.75475
orf19.6899	2.75175
orf19.2220	2.7505
orf19.932	2.7225
orf19.4812	2.718
orf19.3762	2.71725
orf19.4768	2.71275
orf19.7350	2.69875
orf19.633	2.6925
orf19.4951	2.6795
orf19.3720	2.6665
orf19.3537	2.6615
orf19.896 / CHK1	2.64475
orf19.1100	2.62675
orf19.3894	2.5915
orf19.5612 / BMT4	2.59125
orf19.5686	2.577
orf19.6465	2.56625
orf19.4056 / GAT2	2.556
orf19.5038	2.5555
orf19.4535 / PTR3	2.5255
orf19.5180	2.48775
orf19.5513	2.4815
orf19.2996	2.47725
orf19.3019	2.47525
orf19.6601	2.46075
orf19.685.1	2.441
orf19.1969 / CCW14	2.4255
orf19.3722	2.414
orf19.2851	2.40775
orf19.6553	2.39525
orf19.7190 / OGG1	2.3945
orf19.4335 / TNA1	2.3725
orf19.4118 / CNT	2.34925
orf19.4715	2.34725
orf19.2612	2.3265
orf19.3190 / HAL9	2.3235
orf19.6834.10 / TAR1	2.32125
orf19.4774 / AOX1	2.298
orf19.3320	2.29325
orf19.7088	2.28025
orf19.6760 / MDS3	2.27375
orf19.3877	2.267
orf19.4121	2.26475
orf19.2515	2.259
orf19.7342 / AXL1	2.24125
orf19.347 / RSN1	2.2365
orf19.2170 / PHM7	2.22675
orf19.1049	2.225
orf19.5918	2.20525
orf19.3954.1	2.197
orf19.4905	2.1955
orf19.4261 / TIF5	2.18
orf19.2360 / URA2	2.175
orf19.4873	2.17175
orf19.4095	2.17125
orf19.2621	2.1645
orf19.4133	2.16025
orf19.4244	2.1445
orf19.3567 / BIO32	2.14275
orf19.4895	2.13925
orf19.6967 / USO6	2.135
orf19.6049	2.12975
orf19.1664	2.12625
orf19.1148	2.124
orf19.7032	2.112
orf19.79	2.0915
orf19.2296	2.0865
orf19.5927 / RPS15	2.086
orf19.3418	2.07975
orf19.281	2.07575
orf19.460 / CEK2	2.068
orf19.4923	2.061
orf19.695 / RGS2	2.05425
orf19.7642	2.052
orf19.4795	2.0505
orf19.29	2.04675
orf19.275	2.03225
orf19.2674	2.03
orf19.6586	2.0265
orf19.3145.4	2.02625
orf19.1336.2	2.02225
orf19.3803 / MNN22	2.0205
orf19.7341	1.999
orf19.5462	1.99775
orf19.411	1.98625
orf19.5495	1.9845
orf19.3350 / MRP20	1.98075
orf19.1276	1.967
orf19.5447 / HGT19	1.96375
orf19.915	1.963
orf19.3925	1.96225
orf19.2447	1.95025
orf19.4094	1.9475
orf19.4432 / KSP1	1.9445
orf19.50	1.93125
orf19.5723 / POX1	1.93075
orf19.6475	1.92775
orf19.4647 / HAP3	1.92475
orf19.5651	1.92325
orf19.3984	1.92225
orf19.6923.1	1.9195
orf19.5489	1.902
orf19.3142	1.9005
orf19.1582	1.895
orf19.1920	1.885
orf19.3540 / MAK5	1.88325
orf19.2653	1.88225
orf19.4668	1.88175
orf19.7490	1.8795
orf19.699	1.877
orf19.4235 / PDE1	1.8745
orf19.5845	1.87225
orf19.3923 / PGA37	1.859
orf19.6621 / MHP1	1.8585
orf19.4384 / HXT5	1.8575
orf19.3156	1.85075
orf19.2209 / YVC1	1.8415
orf19.541	1.83925
orf19.3618 / YWP1	1.83725
orf19.4411 / HOS1	1.83375
orf19.5865	1.82425
orf19.4506 / LYS22	1.824
orf19.4173	1.81475
orf19.7053 / GAC1	1.8115
orf19.7445	1.7995
orf19.5192	1.79925
orf19.4046	1.79
orf19.5311	1.7845
orf19.3249 / LAG1	1.7705
orf19.5480 / ILV1	1.76425
orf19.2970 / LYS2	1.7595
orf19.4800 / RIM20	1.75925
orf19.6117	1.75875
orf19.4120 / LAS1	1.75075
orf19.6766	1.746
orf19.356	1.74075
orf19.6852	1.7365
orf19.5587	1.73625
orf19.4471	1.7315
orf19.7027	1.726
orf19.3369 / MOH1	1.72575
orf19.422 / SPT20	1.7245
orf19.814 / SSY1	1.72275
orf19.1409 / VAC7	1.72075
orf19.25	1.717
orf19.224	1.71575
orf19.6832	1.7105
orf19.6073 / HMX1	1.70875
orf19.741	1.703
orf19.4476	1.7015
orf19.6008.3	1.7
orf19.4404 / PGA49	1.6995
orf19.878 / NBN1	1.69725
orf19.6968	1.69625
orf19.5094 / BUL1	1.6935
orf19.2733	1.6875
orf19.1994	1.68075
orf19.5079 / CDR4	1.68075
orf19.3115	1.68
orf19.4962	1.67775
orf19.4975 / HYR1	1.66525
orf19.522	1.66475
orf19.7664	1.659
orf19.508 / QDR1	1.65875
orf19.6316.4	1.647
orf19.5097 / CAT8	1.643
orf19.176 / OPT4	1.63625
orf19.2024	1.63075
orf19.6434	1.614
orf19.2320	1.61175
orf19.7283	1.60875
orf19.4698 / PTC8	1.608
orf19.1679	1.60375
orf19.3324 / TIF	1.60275
orf19.6851 / CHL4	1.59875
orf19.3480	1.59825
orf19.4979 / KNS1	1.5965
orf19.708	1.59175
orf19.2185 / NSA1	1.58775
orf19.6550	1.584
orf19.6686 / ENP2	1.58325
orf19.5507 / ENP1	1.582
orf19.6492	1.57925
orf19.7668 / MAL2	1.5765
orf19.2473	1.57025
orf19.1862	1.57025
orf19.3345 / SIZ1	1.569
orf19.5742 / ALS9	1.5675
orf19.4110	1.55725
orf19.238 / CCP1	1.55375
orf19.3104 / YDC1	1.55275
orf19.7469 / ARG1	1.55125
orf19.2023 / HGT7	1.551
orf19.7295	1.54275
orf19.1502	1.54075
orf19.2923	1.5405
orf19.1611	1.539
orf19.3221	1.535
orf19.3607	1.52725
orf19.35.1	1.52725
orf19.73	1.52175
orf19.2930	1.52025
orf19.168	1.51675
orf19.2785 / ATP7	1.51125
orf19.5826	1.506
orf19.5605	1.50475
orf19.6955 / HBR3	1.50325
orf19.5121 / OPT5	1.49425
orf19.2667 / RPF1	1.492
orf19.3532 / MRPL10	1.4875
orf19.1509 / ROD1	1.487
orf19.4251	1.48575
orf19.2391	1.482
orf19.2546 / TRP2	1.475
orf19.4132	1.472
orf19.7657 / POP3	1.47125
orf19.5809	1.47
orf19.3073	1.47
orf19.5991	1.4695
orf19.4330	1.4655
orf19.5175	1.4605
orf19.4119 / SPO72	1.4585
orf19.646 / GLN1	1.458
orf19.4459	1.45375
orf19.4164	1.4515
orf19.4148	1.45125
orf19.4494 / KTR2	1.45
orf19.2079 / PHHB	1.44625
orf19.1766	1.4455
orf19.2165	1.4445
orf19.2204	1.4445
orf19.21	1.44425
orf19.7361	1.44375
orf19.852 / SAP98	1.44075
orf19.4203	1.44
orf19.2242 / PRB1	1.43825
orf19.4486	1.438
orf19.2869	1.437
orf19.2509.1	1.43675
orf19.604	1.43475
orf19.4952	1.429
orf19.3264.1	1.429
orf19.4011	1.42875
orf19.4752 / MSN4	1.4255
orf19.121 / ARC18	1.42475
orf19.2949	1.4235
orf19.882 / HSP78	1.42325
orf19.6759	1.42325
orf19.5966	1.4225
orf19.3774.1	1.421
orf19.5960	1.421
orf19.3263	1.41375
orf19.6245	1.409
orf19.425	1.40775
orf19.204	1.40725
orf19.59 / REI1	1.406
orf19.2341	1.40375
orf19.5213	1.4035
orf19.2693	1.40325
orf19.4044 / MUM2	1.40175
orf19.4791	1.4
orf19.2033 / PGA19	1.39825
orf19.736	1.393
orf19.1358 / GCN4	1.38275
orf19.3881	1.3825
orf19.2943.5	1.381
orf19.1785	1.3795
orf19.3411	1.37825
orf19.6138	1.378
orf19.387 / GCR3	1.37425
orf19.2559 / CDC4	1.373
orf19.1857	1.36875
orf19.321	1.3675
orf19.5106 / DIP2	1.3655
orf19.5428	1.3635
orf19.3364	1.36325
orf19.2182 / BLM3	1.36225
orf19.5223	1.35525
orf19.6086 / LEU4	1.35475
orf19.2853	1.3545
orf19.7475 / PHO81	1.354
orf19.3663.1	1.3465
orf19.2257	1.346
orf19.3244	1.343
orf19.3466	1.33525
orf19.3429 / FGR47	1.3345
orf19.3371	1.3325
orf19.243 / OXR1	1.329
orf19.7320 / LIP7	1.3155
orf19.5239	1.31375
orf19.2308	1.312
orf19.7403	1.3115
orf19.5170 / ENA21	1.30925
orf19.773	1.30875
orf19.1985	1.3065
orf19.48	1.30525
orf19.3565	1.304
orf19.2241 / PST1	1.30225
orf19.1409.1	1.29225
orf19.1171	1.29225
orf19.345	1.2905
orf19.5683	1.2895
orf19.7509.2 / LSM6	1.28225
orf19.1281	1.27975
orf19.6113	1.27925
orf19.4213 / FET31	1.279
orf19.6557	1.27825
orf19.7281 / PDK2	1.278
orf19.1624	1.27425
orf19.5409	1.27425
orf19.2899	1.264
orf19.4172	1.2605
orf19.3428	1.26
orf19.7078	1.25975
orf19.1354 / UCF1	1.25775
orf19.6953 / IRS4	1.256
orf19.4409	1.2555
orf19.7125	1.25475
orf19.2378	1.2535
orf19.562 / FGR13	1.25325
orf19.5592	1.2515
orf19.2474 / PRC3	1.25075
orf19.2542	1.24675
orf19.557	1.245
orf19.1771	1.24025
orf19.1318	1.23775
orf19.2219 / ORF298	1.23725
orf19.4899 / GCA1	1.23675
orf19.3869	1.2345
orf19.3965	1.23175
orf19.1519	1.227
orf19.1490.1	1.222
orf19.3890	1.2155
orf19.4527 / HGT1	1.213
orf19.4787	1.20775
orf19.1421	1.20425
orf19.7539 / INO2	1.20275
orf19.6127 / LPD1	1.20225
orf19.5880	1.2015
orf19.7227	1.20125
orf19.5407	1.20125
orf19.4275 / RAD9	1.2005
orf19.691 / GPD2	1.19875
orf19.4523	1.19425
orf19.298	1.1875
orf19.3623 / SMC2	1.18275
orf19.5716 / SAP4	1.182
orf19.4919	1.17975
orf19.7507	1.17675
orf19.3841	1.17075
orf19.5930	1.168
orf19.669 / PRM1	1.16175
orf19.5131	1.1615
orf19.7661 / HMI1	1.1575
orf19.1939	1.157
orf19.1767	1.15625
orf19.4646	1.15575
orf19.6529 / CDC34	1.15475
orf19.3041	1.1525
orf19.218 / BUD20	1.15225
orf19.6811	1.1505
orf19.3298 / CCH1	1.145
orf19.7124	1.144
orf19.74 / SEC5	1.1415
orf19.244 / DCG1	1.14025
orf19.2020 / HGT6	1.13825
orf19.7609 / PGA11	1.138
orf19.2963	1.13525
orf19.5890	1.131
orf19.3148	1.12975
orf19.7092	1.12575
orf19.6706 / GYP7	1.125
orf19.6200	1.122
orf19.3351	1.122
orf19.3045	1.121
orf19.4793	1.1205
orf19.7158	1.114
orf19.638 / FDH1	1.1105
orf19.6831 / PRP5	1.11025
orf19.2659	1.10975
orf19.6261 / BPH1	1.10525
orf19.2514	1.1025
orf19.6846 / PHO85	1.1015
orf19.3059.1	1.09975
orf19.6387 / HSP104	1.0995
orf19.4746 / JIP5	1.09775
orf19.4521	1.09675
orf19.1128	1.09475
orf19.1368	1.0945
orf19.1411	1.09275
orf19.6978	1.09175
orf19.1541	1.08825
orf19.2531 / CSP37	1.08725
orf19.2995	1.08375
orf19.918 / CDR11	1.082
orf19.5752	1.08
orf19.4747 / HEM14	1.0785
orf19.1529	1.0785
orf19.500	1.07775
orf19.7151	1.076
orf19.4884 / WOR1	1.0725
orf19.2513	1.0695
orf19.5284	1.06775
orf19.813	1.0675
orf19.775	1.067
orf19.1548	1.066
orf19.6214 / ATC1	1.063
orf19.3323	1.06125
orf19.359	1.05875
orf19.4753 / PFK26	1.0585
orf19.3474 / IPL1	1.05825
orf19.6606	1.05575
orf19.5083 / DRG1	1.05475
orf19.2646	1.05225
orf19.5114.1	1.046
orf19.3431	1.04375
orf19.180	1.0415
orf19.3571	1.041
orf19.1606	1.041
orf19.7388 / PBS2	1.04
orf19.3294 / MBF1	1.03975
orf19.6488	1.03525
orf19.3813	1.029
orf19.1383	1.023
orf19.4214	1.02175
orf19.2768 / AMS1	1.0175
orf19.5399 / IFF11	1.0175
orf19.5125	1.007
orf19.5892	1.00325
orf19.3861 / SIS1	1.0025

## Sheet: Significant downregulatedGlcNAc
Gene	MEANLog2
orf19.3829 / PHR1	-3.94975
orf19.1327 / RBT1	-3.7755
orf19.5760 / IHD1	-3.598
orf19.2462 / PRN3	-3.5335
orf19.4592 / HSX11	-3.3025
orf19.4664	-3.27675
orf19.7051	-3.2075
orf19.2770	-3.162
orf19.4936	-3.07775
orf19.1484	-2.96725
orf19.2046 / POT1-2	-2.93775
orf19.3594	-2.891
orf19.1433.1	-2.8105
orf19.1223	-2.805
orf19.1120 / FAV2	-2.7985
orf19.4204	-2.78
orf19.4312	-2.76175
orf19.2797	-2.707
orf19.5078	-2.641
orf19.1906	-2.6155
orf19.5884	-2.60825
orf19.4969 / KEM1	-2.5705
orf19.7080 / LEU2	-2.50525
orf19.6329	-2.4875
orf19.16	-2.469
orf19.5755	-2.461
orf19.2149	-2.46
orf19.6635	-2.452
orf19.3791 / FGR10	-2.44825
orf19.70	-2.4085
orf19.1133 / MSB1	-2.389
orf19.3506 / DBR1	-2.3865
orf19.6896	-2.36575
orf19.2479 / UGA4	-2.3595
orf19.5265 / KIP4	-2.34875
orf19.1207	-2.345
orf19.2158 / NAG3	-2.33775
orf19.2416.1 / MLC1	-2.3185
orf19.7312 / ERG13	-2.3095
orf19.757.1	-2.2765
orf19.7004	-2.254
orf19.4239	-2.2515
orf19.938	-2.23925
orf19.6705	-2.23575
orf19.4883	-2.23275
orf19.4015 / CAG1	-2.2185
orf19.2074	-2.201
orf19.4529	-2.19525
orf19.2451 / PGA45	-2.1905
orf19.5027 / LCB2	-2.19025
orf19.2452	-2.178
orf19.1585 / ZRT2	-2.172
orf19.4116	-2.16475
orf19.4078	-2.15475
orf19.1124.2	-2.1545
orf19.5897	-2.13375
orf19.2071	-2.1325
orf19.2952 / EXG2	-2.13175
orf19.3760 / DLH1	-2.1285
orf19.3374 / ECE1	-2.127
orf19.5316 / FGR29	-2.11325
orf19.6724 / FUM12	-2.107
orf19.2951 / HOM6	-2.09375
orf19.4933 / FAD3	-2.08725
orf19.5352	-2.0855
orf19.40	-2.0785
orf19.1932 / CFL4	-2.068
orf19.1683 / PPH21	-2.06425
orf19.2896 / SOU1	-2.0625
orf19.3912 / GLN3	-2.05625
orf19.2246	-2.05
orf19.341	-2.048
orf19.2232 / RPL11	-2.044
orf19.3683	-2.027
orf19.2038	-2.0265
orf19.5271	-2.02075
orf19.2509	-2.01925
orf19.5814	-2.01425
orf19.3968	-2.01075
orf19.2590	-2.0075
orf19.700 / SEO1	-2.00675
orf19.4616 / POL30	-2.00275
orf19.4691	-1.98675
orf19.3782	-1.98075
orf19.2777	-1.96375
orf19.3013 / CDC12	-1.95925
orf19.587	-1.94925
orf19.7316	-1.9455
orf19.2533.1	-1.937
orf19.2457	-1.92275
orf19.1793	-1.89375
orf19.7631	-1.89225
orf19.3504 / RPL23A	-1.88875
orf19.7566	-1.885
orf19.805	-1.87725
orf19.1376	-1.876
orf19.468	-1.876
orf19.4236 / RET2	-1.874
orf19.1263 / CFL1	-1.874
orf19.309 / DAL5	-1.87
orf19.85 / GPX2	-1.86825
orf19.6026 / ERG2	-1.866
orf19.38	-1.865
orf19.6692 / MNN7	-1.85375
orf19.3409 / SEC12	-1.85125
orf19.5616	-1.834
orf19.4456 / GAP4	-1.83375
orf19.4192 / CDC14	-1.83
orf19.1116	-1.829
orf19.948	-1.8145
orf19.6080	-1.81325
orf19.1115 / GUK1	-1.80225
orf19.7480	-1.79525
orf19.5691 / CDC11	-1.79125
orf19.6833.2	-1.7865
orf19.1738.1	-1.781
orf19.5228 / RIB3	-1.77825
orf19.3732 / ERG25	-1.77725
orf19.2767 / PGA59	-1.775
orf19.3384	-1.774
orf19.5530 / NAB3	-1.766
orf19.1254 / SEC23	-1.76475
orf19.5188 / CHS1	-1.76325
orf19.5274	-1.758
orf19.7580	-1.74975
orf19.6989	-1.749
orf19.6725	-1.7465
orf19.4719 / CWH41	-1.746
orf19.2907 / PGA42	-1.736
orf19.6813	-1.7335
orf19.2847.1	-1.7335
orf19.2583.1	-1.73025
orf19.7529 / EPL1	-1.72725
orf19.6696	-1.72475
orf19.2743	-1.7175
orf19.2429	-1.6975
orf19.7568	-1.68775
orf19.7343	-1.68225
orf19.727	-1.6785
orf19.3453	-1.675
orf19.5775.3	-1.672
orf19.6565	-1.67125
orf19.718	-1.6655
orf19.2614 / RSR1	-1.6615
orf19.4356 / HGT3	-1.6595
orf19.1961	-1.6585
orf19.5307 / JEN2	-1.65725
orf19.5664 / HOF1	-1.6515
orf19.7308 / TUB1	-1.651
orf19.2775 / IDI1	-1.632
orf19.3755	-1.632
orf19.3643	-1.6255
orf19.7298 / CHS2	-1.622
orf19.3088	-1.61825
orf19.5367 / RDH54	-1.617
orf19.385 / GCV2	-1.613
orf19.4831	-1.61
orf19.6570 / NUP	-1.606
orf19.7286 / RPN7	-1.60525
orf19.4306	-1.603
orf19.1589	-1.60275
orf19.7436.1 / ECM15	-1.59925
orf19.6025	-1.59825
orf19.1305	-1.595
orf19.5789 / ADE8	-1.591
orf19.1822 / UME6	-1.586
orf19.450	-1.58525
orf19.1747 / KIP2	-1.58475
orf19.3904	-1.5825
orf19.6024	-1.58
orf19.1257	-1.578
orf19.279	-1.57
orf19.6356	-1.568
orf19.1249	-1.565
orf19.269 / SES1	-1.56475
orf19.2344 / ASR1	-1.5585
orf19.4325	-1.55725
orf19.904	-1.5505
orf19.4355	-1.54575
orf19.4988	-1.542
orf19.5831	-1.53925
orf19.984 / PHO8	-1.5335
orf19.3682 / CWH8	-1.53
orf19.6792 / RRD1	-1.5285
orf19.1618 / GFA1	-1.5285
orf19.5767	-1.5265
orf19.5591 / ADO1	-1.52575
orf19.6298 / SPB4	-1.5235
orf19.1264 / CFL2	-1.51025
orf19.1075	-1.5075
orf19.926	-1.50475
orf19.3680 / SEP7	-1.5045
orf19.1666	-1.5
orf19.1844	-1.498
orf19.5264	-1.488
orf19.5384 / CHS8	-1.482
orf19.1348	-1.47925
orf19.5321	-1.47
orf19.1095	-1.469
orf19.150	-1.4685
orf19.7660	-1.46675
orf19.6784 / PGA32	-1.46575
orf19.5921	-1.46475
orf19.139 / TRA1	-1.46275
orf19.5375	-1.45725
orf19.7409 / ERV25	-1.456
orf19.3616 / ERG9	-1.4555
orf19.1089	-1.4545
orf19.3433 / OYE23	-1.45175
orf19.3048	-1.45025
orf19.5700 / TLO11	-1.4485
orf19.6438	-1.446
orf19.6644	-1.445
orf19.7556	-1.443
orf19.4631 / ERG251	-1.4425
orf19.3889	-1.442
orf19.3733 / IDP2	-1.44025
orf19.3863	-1.44025
orf19.3558	-1.43825
orf19.566	-1.4365
orf19.5940	-1.4365
orf19.4740	-1.436
orf19.6724.1	-1.435
orf19.5941	-1.43425
orf19.6325.1	-1.43275
orf19.5556	-1.43225
orf19.7014	-1.4275
orf19.3135	-1.425
orf19.3604	-1.423
orf19.5438	-1.42025
orf19.3503	-1.42
orf19.620	-1.41825
orf19.614	-1.41275
orf19.3710 / YHB5	-1.41225
orf19.5401	-1.40725
orf19.5995 / MCA1	-1.40675
orf19.3708 / SAP2	-1.4015
orf19.7509.1 / ATP17	-1.3995
orf19.908 / FEN12	-1.3975
orf19.2045	-1.39275
orf19.390 / CDC42	-1.39125
orf19.5169	-1.39075
orf19.2150	-1.38825
orf19.2238 / LTE1	-1.388
orf19.3314	-1.38575
orf19.5528 / MOB1	-1.38125
orf19.5363	-1.37875
orf19.4215 / FET34	-1.3775
orf19.4600	-1.37625
orf19.2812	-1.37575
orf19.1598 / ERG24	-1.37175
orf19.772.1	-1.36925
orf19.6133 / PIF1	-1.36825
orf19.7089 / PMR1	-1.368
orf19.6301	-1.36475
orf19.7202	-1.362
orf19.1702 / ARF3	-1.36025
orf19.556	-1.3595
orf19.3721	-1.35425
orf19.6408	-1.3535
orf19.6487	-1.35275
orf19.3167	-1.352
orf19.4792	-1.35075
orf19.4255 / ECM331	-1.3505
orf19.6190 / SRB1	-1.349
orf19.1750	-1.348
orf19.458.1	-1.34675
orf19.2583.2	-1.34275
orf19.1662	-1.33975
orf19.3895 / CHT2	-1.3385
orf19.2445	-1.337
orf19.5719	-1.33475
orf19.7307	-1.33175
orf19.6327 / HET1	-1.33
orf19.5351 / TIF11	-1.3295
orf19.3501	-1.3285
orf19.4932	-1.328
orf19.332.1	-1.32675
orf19.99 / HAL21	-1.325
orf19.7606	-1.3215
orf19.658 / GIN1	-1.31925
orf19.6276	-1.31425
orf19.6579	-1.3105
orf19.6898	-1.31025
orf19.2873 / TOP2	-1.30775
orf19.6872	-1.30775
orf19.5549	-1.306
orf19.3332	-1.30575
orf19.5801 / RNR21	-1.305
orf19.6661	-1.30175
orf19.3325.3 / RPS21B	-1.30025
orf19.2197	-1.29975
orf19.5236	-1.29925
orf19.4885 / MIR1	-1.2915
orf19.4558	-1.291
orf19.2818	-1.2905
orf19.3091	-1.2905
orf19.2178.1	-1.29025
orf19.4608 / PDC12	-1.28975
orf19.6996	-1.2885
orf19.3794 / CSR1	-1.288
orf19.5579	-1.28775
orf19.2706 / CRH11	-1.286
orf19.5289	-1.284
orf19.6293	-1.2825
orf19.2642	-1.27975
orf19.4418.1	-1.279
orf19.5402	-1.27825
orf19.5019	-1.27625
orf19.5464	-1.2755
orf19.2278	-1.2755
orf19.6220	-1.27525
orf19.3051	-1.27525
orf19.1827	-1.27475
orf19.4003 / TIP20	-1.272
orf19.3640	-1.2695
orf19.7076	-1.2685
orf19.3062	-1.2685
orf19.4593.1	-1.267
orf19.4712 / FGR6-3	-1.26425
orf19.6809	-1.263
orf19.2286	-1.26175
orf19.6034 / TUB2	-1.26125
orf19.7186 / CLB4	-1.26025
orf19.6007	-1.2585
orf19.5368	-1.2575
orf19.3656 / COX15	-1.253
orf19.5557 / MNN4-4	-1.25125
orf19.4142	-1.2475
orf19.3706	-1.2455
orf19.4769 / IPT1	-1.244
orf19.930 / PET9	-1.24375
orf19.6385 / ACO1	-1.24225
orf19.7100	-1.2415
orf19.3456	-1.2365
orf19.2288	-1.23275
orf19.6654	-1.23175
orf19.5514	-1.23125
orf19.68.2	-1.231
orf19.3130	-1.2285
orf19.7571 / UBC4	-1.228
orf19.5041	-1.2265
orf19.1601 / RPL3	-1.226
orf19.4301	-1.22575
orf19.5194.1	-1.225
orf19.6119	-1.2235
orf19.6090	-1.22325
orf19.7632	-1.22125
orf19.1996 / CHA1	-1.22025
orf19.706 / NMD3	-1.21925
orf19.4371 / TAL1	-1.21775
orf19.5949 / FAS2	-1.21675
orf19.3195 / HIP1	-1.216
orf19.2886 / CEK1	-1.21525
orf19.1008	-1.214
orf19.838.1 / RPS9B	-1.214
orf19.1059 / HHF1	-1.2135
orf19.7003	-1.21275
orf19.1977	-1.2085
orf19.4016	-1.207
orf19.417	-1.207
orf19.2499	-1.20625
orf19.3946	-1.1975
orf19.4942	-1.197
orf19.6641	-1.19675
orf19.3797	-1.19125
orf19.2066	-1.1905
orf19.3931 / SFC1	-1.18875
orf19.4590 / RFX2	-1.18
orf19.3357	-1.17975
orf19.3700 / TOM70	-1.17725
orf19.1999	-1.1745
orf19.7306	-1.17225
orf19.7005	-1.17025
orf19.4828	-1.17025
orf19.4365	-1.17
orf19.3581	-1.1675
orf19.5195	-1.16575
orf19.3914	-1.16425
orf19.2168.3	-1.1605
orf19.3812 / SSZ1	-1.158
orf19.6222.1	-1.15625
orf19.3180	-1.1525
orf19.4153	-1.15075
orf19.6343	-1.14975
orf19.4101	-1.145
orf19.1867	-1.1425
orf19.6583	-1.1425
orf19.2753	-1.14125
orf19.7104	-1.13725
orf19.1948	-1.1355
orf19.412	-1.13475
orf19.6737	-1.1315
orf19.639.1	-1.12975
orf19.7238 / NPL3	-1.12825
orf19.3060	-1.12725
orf19.5092	-1.12525
orf19.2066.1	-1.12475
orf19.688	-1.121
orf19.1524 / SPR3	-1.12075
orf19.2709 / ZUO1	-1.11675
orf19.4583	-1.1135
orf19.2907.1	-1.11125
orf19.6786	-1.1055
orf19.5858 / EGD2	-1.10475
orf19.7292 / ARP2	-1.09625
orf19.4064 / GPI7	-1.096
orf19.6710	-1.095
orf19.685 / YHM1	-1.09475
orf19.5064.1	-1.092
orf19.1338	-1.0915
orf19.1770 / CYC1	-1.0895
orf19.5161	-1.0885
orf19.7468	-1.087
orf19.4210	-1.0815
orf19.2431	-1.08125
orf19.3994	-1.08025
orf19.2472.1	-1.07825
orf19.4537	-1.07525
orf19.137	-1.07175
orf19.4551 / CTN1	-1.068
orf19.1287	-1.06775
orf19.1215	-1.0675
orf19.989	-1.0665
orf19.4890 / CLA4	-1.06525
orf19.6338	-1.06425
orf19.3226	-1.064
orf19.2813	-1.06325
orf19.961.2	-1.0615
orf19.7411	-1.05925
orf19.5242 / CDC6	-1.05125
orf19.6319	-1.051
orf19.320	-1.047
orf19.4684.2 / RPL40B	-1.04025
orf19.7366	-1.0395
orf19.3966 / CRH12	-1.0315
orf19.1373 / INP51	-1.029
orf19.5216	-1.0285
orf19.4703	-1.026
orf19.1936 / SNF1	-1.02375
orf19.1672	-1.02375
orf19.1488	-1.019
orf19.6627	-1.019
orf19.1835	-1.016
orf19.2164.1 / MFA1	-1.01425
orf19.4363 / SGD1	-1.01275
orf19.2669	-1.01225
orf19.287	-1.0105
orf19.2298	-1.00775
orf19.3140	-1.00125

## Sheet: Significant upregulated Glucose
Gene	meanLog2
orf19.2427 / TCA5	4.53292
orf19.6805	4.07368
orf19.2428.2	3.23303
orf19.2192 / GDH2	3.17203
orf19.1059 / HHF1	3.16601
orf19.3663 / PHO91	3.01772
orf19.2738 / SUL2	2.99873
orf19.7111.1 / SOD3	2.92761
orf19.4211 / FET3	2.78965
orf19.3121	2.47635
orf19.3902	2.44745
orf19.4784 / CRP1	2.3837
orf19.5392 / NGT1	2.37789
orf19.3122 / ARR3	2.35096
orf19.3672 / GAL10	2.32944
orf19.356	2.28203
orf19.5112 / TKL1	2.25621
orf19.7314 / CDG1	2.20753
orf19.6086 / LEU4	2.18713
orf19.2397	2.13947
orf19.905 / AVT7	2.13733
orf19.657 / SAM2	2.12821
orf19.1608	2.12154
orf19.789 / PYC2	2.1177
orf19.1052	2.10955
orf19.1618 / GFA1	2.08862
orf19.1340	2.04214
orf19.7261	2.02779
orf19.4337	2.00799
orf19.5094 / BUL1	2.00084
orf19.4653	1.9808
orf19.413	1.97677
orf19.1854 / HHF22	1.97658
orf19.5305 / RHD3	1.96599
orf19.7308 / TUB1	1.9241
orf19.670.2	1.92134
orf19.6203	1.91879
orf19.7218 / RBE1	1.91318
orf19.5735.3	1.90714
orf19.7504	1.90559
orf19.3054 / RPN3	1.88551
orf19.2157 / DAC1	1.87797
orf19.979 / FAS1	1.87391
orf19.2457	1.8633
orf19.4910 / FGR41	1.84871
orf19.4474	1.84695
orf19.5100 / MLT1	1.83576
orf19.4873	1.8345
orf19.1233 / ADE4	1.8335
orf19.2551 / MET6	1.82618
orf19.1069 / RPN4	1.82283
orf19.6073 / HMX1	1.81985
orf19.5645 / MET15	1.80766
orf19.6224	1.80043
orf19.7077	1.7974
orf19.1405 / PHO13	1.79653
orf19.2021 / HGT8	1.79649
orf19.5728	1.79536
orf19.4887 / ECM21	1.79228
orf19.2156 / NAG1	1.78597
orf19.4459	1.76622
orf19.4012 / PCL5	1.76291
orf19.1065 / SSA2	1.75557
orf19.1867	1.75055
orf19.4884 / WOR1	1.74987
orf19.9	1.73417
orf19.344	1.71874
orf19.792	1.7112
orf19.5811 / MET1	1.71011
orf19.413.1 / RPS27A	1.70587
orf19.6129 / MRPL8	1.69718
orf19.6834.10 / TAR1	1.69609
orf19.5426	1.67293
orf19.1816 / ALS3	1.67285
orf19.3052 / YPT1	1.67261
orf19.5455	1.66784
orf19.5025 / MET3	1.66589
orf19.2182 / BLM3	1.66271
orf19.7219 / FTR1	1.66008
orf19.3152 / AMO2	1.65312
orf19.4927 / BNI1	1.65159
orf19.3001 / TEM1	1.64841
orf19.6554	1.64015
orf19.625	1.63388
orf19.3755	1.63155
orf19.1585 / ZRT2	1.62032
orf19.431	1.60853
orf19.460 / CEK2	1.59854
orf19.3161	1.59637
orf19.579 / FOL1	1.59309
orf19.675	1.58265
orf19.7381	1.57957
orf19.2175	1.57956
orf19.7300	1.57579
orf19.4011	1.56397
orf19.6066	1.56359
orf19.1930 / CFL5	1.56148
orf19.3342	1.55701
orf19.1750	1.55517
orf19.5267	1.55053
orf19.1066	1.54874
orf19.668	1.54641
orf19.4498	1.54606
orf19.3261	1.54522
orf19.2003 / HNM1	1.54362
orf19.1051 / HTA2	1.54199
orf19.95	1.53695
orf19.5188 / CHS1	1.52954
orf19.6771 / UBI4	1.51844
orf19.3984	1.51603
orf19.6063 / UBP6	1.51557
orf19.1033 / STR2	1.50953
orf19.3615	1.50694
orf19.3721	1.50572
orf19.2190 / VRP1	1.50292
orf19.3010	1.49935
orf19.3906	1.49828
orf19.3149 / LSP1	1.49798
orf19.3395	1.49228
orf19.1604	1.48657
orf19.4923	1.48488
orf19.5870 / CTP1	1.48454
orf19.3294 / MBF1	1.4791
orf19.399	1.47902
orf19.3196	1.47635
orf19.252	1.46941
orf19.6032 / SPE1	1.46245
orf19.7358	1.44604
orf19.1902 / NOC4	1.44382
orf19.1058	1.43725
orf19.688	1.43342
orf19.3123 / RPT5	1.42596
orf19.2372	1.42122
orf19.3874	1.41346
orf19.1449	1.40896
orf19.6925 / HTB1	1.40869
orf19.7568	1.408
orf19.1534	1.39728
orf19.3298 / CCH1	1.38022
orf19.717 / HSP60	1.37758
orf19.6287 / AAT21	1.37211
orf19.6049	1.36966
orf19.7231 / FTR2	1.36786
orf19.406 / ERG1	1.36677
orf19.2154 / HXK1	1.3649
orf19.5058 / SMI1	1.36363
orf19.3142	1.36242
orf19.6311	1.35763
orf19.2877 / PDC11	1.35607
orf19.5384 / CHS8	1.35382
orf19.3127 / CZF1	1.35044
orf19.3349	1.34226
orf19.1917	1.34197
orf19.403 / PCL2	1.34002
orf19.3782	1.32686
orf19.5170 / ENA21	1.31852
orf19.1142	1.31823
orf19.4526 / HSP30	1.31792
orf19.183 / HIS3	1.30807
orf19.4850	1.30751
orf19.4584 / PHO114	1.30583
orf19.2468	1.3001
orf19.2454 / PHO87	1.2922
orf19.1376	1.28542
orf19.6176 / SEC61	1.28486
orf19.807 / CHS5	1.27774
orf19.5001 / CUP2	1.27709
orf19.6964	1.27493
orf19.3539	1.2721
orf19.2006.1	1.26757
orf19.3415 / PTK2	1.26754
orf19.1430	1.26334
orf19.4390	1.26049
orf19.2337 / ALP1	1.25377
orf19.5751 / ORM1	1.24935
orf19.999	1.24665
orf19.1623 / CAP1	1.24034
orf19.4305	1.23472
orf19.2334 / BIG1	1.23465
orf19.4252	1.23461
orf19.5992 / WOR2	1.23061
orf19.4409	1.21888
orf19.2398	1.21843
orf19.4093 / NOP7	1.20739
orf19.430	1.20341
orf19.4393 / CIT1	1.20133
orf19.5133	1.19794
orf19.4807	1.1921
orf19.2045	1.19114
orf19.5377 / HOS2	1.18825
orf19.4827 / ADE12	1.1853
orf19.4718 / TRP5	1.18506
orf19.300 / AIP2	1.18279
orf19.1986 / ARO2	1.18044
orf19.6076	1.18034
orf19.2593 / BIO2	1.17892
orf19.409	1.14999
orf19.2160 / NAG4	1.14503
orf19.3955 / MES1	1.13892
orf19.2481	1.13605
orf19.2483	1.12578
orf19.3435	1.12538
orf19.6017	1.12052
orf19.6751	1.11781
orf19.782	1.11585
orf19.1678	1.11502
orf19.1061 / HHT21	1.11387
orf19.440 / SDH1	1.10996
orf19.4076 / MET10	1.10946
orf19.2252	1.1087
orf19.1500	1.10721
orf19.2308	1.10489
orf19.1584	1.09893
orf19.6589	1.09603
orf19.5244 / MCD4	1.09364
orf19.2444 / CHS7	1.08852
orf19.1159	1.08155
orf19.5719	1.08036
orf19.346	1.07382
orf19.2001	1.07319
orf19.1721 / NCE103	1.07224
orf19.7612 / CTM1	1.06836
orf19.1005	1.06652
orf19.3338	1.06623
orf19.3241	1.06274
orf19.2061	1.06236
orf19.6626	1.03355
orf19.6339 / NRG2	1.03193
orf19.4829 / DOA1	1.02301
orf19.3691	1.01952
orf19.4206	1.01925
orf19.1774	1.01805
orf19.1130	1.01596
orf19.4952	1.0149
orf19.3839 / SAP10	1.01286
orf19.4060 / ARO4	1.00912
orf19.410.3	1.00881
orf19.6178 / FBP1	1.00737
orf19.5285 / PST3	1.00509
orf19.3567 / BIO32	1.00074
orf19.4056 / GAT2	1.00072
orf19.2238 / LTE1	1.00022

## Sheet: significant downregulateGlucose
Gene	mean
orf19.3160 / HSP12	-4.69599
orf19.7310	-4.62739
orf19.3548.1 / WH11	-4.2798
orf19.4216	-4.208
orf19.7284 / ASR2	-4.10561
orf19.1097 / ALS2	-3.48624
orf19.2121	-3.40827
orf19.3803 / MNN22	-3.36904
orf19.4943 / PSA2	-3.25901
orf19.79	-3.25782
orf19.2344 / ASR1	-3.19396
orf19.4555 / ALS4	-3.13339
orf19.84 / CAN3	-3.10046
orf19.54 / RHD1	-3.01239
orf19.1048 / IFD6	-3.00659
orf19.2165	-2.92331
orf19.3441 / FRP6	-2.53689
orf19.1153 / GAD1	-2.50089
orf19.6489 / FMP45	-2.45649
orf19.6688	-2.42651
orf19.5501 / YAF9	-2.36148
orf19.5334	-2.30725
orf19.3749 / IFC3	-2.28086
orf19.2947 / SNZ1	-2.24999
orf19.7060	-2.2259
orf19.2608 / ADH5	-2.20907
orf19.6800 / POS5	-2.2057
orf19.1998	-2.17709
orf19.2531 / CSP37	-2.15521
orf19.3427	-2.09109
orf19.1999	-2.08294
orf19.2165	-2.07055
orf19.6757 / GCY1	-1.99717
orf19.734 / GLK1	-1.99015
orf19.2896 / SOU1	-1.98933
orf19.101 / RIM9	-1.90769
orf19.6520	-1.90071
orf19.2881 / MNN4	-1.874
orf19.7283	-1.86345
orf19.6116 / GLK4	-1.85737
orf19.5674 / PGA10	-1.84495
orf19.5636 / RBT5	-1.83643
orf19.2241 / PST1	-1.82319
orf19.2842 / GZF3	-1.81996
orf19.1120 / FAV2	-1.81807
orf19.1283 / MEC1	-1.80754
orf19.734	-1.7975
orf19.3268	-1.77242
orf19.1444	-1.76799
orf19.6445 / ECI1	-1.76647
orf19.3399	-1.75738
orf19.2844	-1.74553
orf19.6510 / GRX1	-1.74437
orf19.3515	-1.72351
orf19.2946 / HNM4	-1.71507
orf19.1940	-1.69504
orf19.6595 / RTA4	-1.67634
orf19.7675	-1.67529
orf19.1193 / GNP1	-1.66825
orf19.4520	-1.66606
orf19.4402	-1.66556
orf19.2296	-1.64748
orf19.7488	-1.63829
orf19.4777 / DAK2	-1.6375
orf19.347 / RSN1	-1.63683
orf19.4433 / CPH1	-1.6362
orf19.6882 / OSM1	-1.63545
orf19.2991 / HOL1	-1.63123
orf19.6181	-1.6263
orf19.5785	-1.62385
orf19.84	-1.62143
orf19.822	-1.61494
orf19.7112 / FRP2	-1.61229
orf19.227 / COX7	-1.612
orf19.1632	-1.61187
orf19.2898	-1.60902
orf19.4477 / CSH1	-1.60852
orf19.6602	-1.60207
orf19.4551 / CTN1	-1.59352
orf19.7108	-1.5924
orf19.6596	-1.59214
orf19.5818 / SUR2	-1.58441
orf19.1258	-1.58365
orf19.5967 / FGR44	-1.58167
orf19.251	-1.57962
orf19.6415.1	-1.57274
orf19.6229 / CAT1	-1.57044
orf19.7035	-1.56904
orf19.3369 / MOH1	-1.54583
orf19.4998	-1.53773
orf19.682	-1.53123
orf19.1656	-1.529
orf19.1016	-1.52676
orf19.643	-1.51671
orf19.4577.3	-1.50886
orf19.6103	-1.50834
orf19.2384	-1.50253
orf19.7554	-1.49926
orf19.5762 / PGA61	-1.49546
orf19.1355	-1.48639
orf19.3134	-1.47005
orf19.851	-1.46765
orf19.7091	-1.4675
orf19.5522	-1.45839
orf19.6367 / SSB1	-1.45625
orf19.3932	-1.45436
orf19.2651 / CAM1-1	-1.44615
orf19.6492	-1.42859
orf19.4861.1	-1.42409
orf19.7330	-1.42034
orf19.7382 / CAM1	-1.39768
orf19.4941 / TYE7	-1.39374
orf19.4603 / ARL1	-1.391
orf19.3364	-1.39097
orf19.7195 / RAD6	-1.38895
orf19.4152 / CEF3	-1.38384
orf19.2711	-1.38343
orf19.4815 / YTM1	-1.38228
orf19.4375.1 / RPS30	-1.36886
orf19.5136	-1.36812
orf19.1201	-1.36565
orf19.1450	-1.36261
orf19.2883 / CSO99	-1.36102
orf19.5683	-1.34341
orf19.1124.2	-1.33282
orf19.5764 / SKI8	-1.33241
orf19.366	-1.32953
orf19.4898	-1.32244
orf19.3822 / SCS7	-1.32158
orf19.238 / CCP1	-1.32019
orf19.4250	-1.31737
orf19.4215 / FET34	-1.31414
orf19.596.1 / NOP10	-1.3131
orf19.6844 / ICL1	-1.30889
orf19.2765 / PGA62	-1.30613
orf19.3974 / PUT2	-1.30137
orf19.3888 / PGI1	-1.30042
orf19.815 / DCK1	-1.30012
orf19.473 / TPO4	-1.29532
orf19.4737 / TPO3	-1.29449
orf19.7140	-1.29429
orf19.819	-1.28768
orf19.6507	-1.2842
orf19.542 / HXK2	-1.27857
orf19.6915 / MRE11	-1.27037
orf19.2676	-1.26946
orf19.2172 / ARA1	-1.26395
orf19.5376	-1.26211
orf19.1471 / COX4	-1.2599
orf19.4336 / RPS5	-1.25296
orf19.3789 / RPL24A	-1.25011
orf19.7564 / DPB2	-1.24928
orf19.1614 / MEP1	-1.24559
orf19.5443	-1.23625
orf19.5037	-1.23471
orf19.6816	-1.22993
orf19.3061	-1.22324
orf19.1219	-1.22152
orf19.1470 / RPS26A	-1.22063
orf19.2762 / AHP1	-1.22055
orf19.7018 / RPS18	-1.21566
orf19.6002 / RPL8B	-1.20014
orf19.3508	-1.19344
orf19.687.1 / RPL25	-1.191
orf19.6472 / CYP1	-1.18582
orf19.6937 / PTR2	-1.18528
orf19.1467 / COX13	-1.17852
orf19.4317 / GRE3	-1.1671
orf19.4631 / ERG251	-1.1659
orf19.638 / FDH1	-1.15964
orf19.3335	-1.13956
orf19.5750 / SHM2	-1.13821
orf19.744 / GDB1	-1.13622
orf19.1667.1	-1.12873
orf19.583	-1.12492
orf19.4311 / YNK1	-1.11717
orf19.840 / RPL21A	-1.11589
orf19.255	-1.1142
orf19.1252 / YME1	-1.11264
orf19.1357 / FCY21	-1.11208
orf19.6745 / TPI1	-1.11196
orf19.5079 / CDR4	-1.10031
orf19.4759 / COX5	-1.09434
orf19.2871 / SDH12	-1.09418
orf19.4193.1 / RPS13	-1.09356
orf19.2864.1 / RPL28	-1.09211
orf19.4193.1	-1.09001
orf19.2425.2	-1.08746
orf19.6975 / YST1	-1.07375
orf19.903 / GPM1	-1.07228
orf19.3838 / EFB1	-1.07047
orf19.94	-1.06893
orf19.1738 / UGP1	-1.06775
orf19.314	-1.06591
orf19.308	-1.05167
orf19.4816	-1.04713
orf19.5063	-1.04393
orf19.6663 / RPS25B	-1.04393
orf19.2544	-1.03542
orf19.1814	-1.02745
orf19.5182 / POL3	-1.02544
orf19.6690	-1.0243
orf19.6531 / NUC2	-1.01701
orf19.4257 / INT1	-1.01643
orf19.4599 / PHO89	-1.01434
orf19.4016	-1.01351
orf19.2770.1 / SOD1	-1.0122
orf19.5509.2	-1.01075
orf19.4180	-1.00092
